# Supplementary material for: FgCWM1 modulates TaNDUFA9 to inhibit SA synthesis and reduce FHB resistance in wheat
Source: BMC Biol. 2024 Sep 11;22:204. doi: 10.1186/s12915-024-02007-8 (PMC11389325; doi:10.1186/s12915-024-02007-8)
Supplement: Supplementary file 2 — Additional file 2: Table S1-S2. Table S1. Potential interaction sequences were obtained by screening wheat yeast libraries. Table S2. Primers used in this study. [file 12915_2024_2007_MOESM2_ESM.xlsx]

## Sheet: Table S1
Table S2 Possible interaction sequences were obtained by screening wheat yeast libraries
No.	互作序列	小麦中基因编号	预测功能
Ta1	GTTCCATCCGTCATACGACGTACCAGATTACGCTCATATGACAAGTTTGTACAAAAAAGTTGGCGACAATGGAGGCTTCTACACCAAGTCCTATGCCACAACATGGAGAGAAGCCTTCCTCGACAACGTCTCTTTCTACAGCAGCCAGTTTTCAGTGAAGGAGCTGCCAGACCACACCGTCGAGGTTTCTACCACATATTACGGCCTTCCAGGGCACCTGCCAAAACCCGACGCTGCCGCTCTTTCAGAGGCTTCTGAGTCCGTGCTTTTCCGGGTCCACATGCGTTGCCGGATCTACGAGTCCGGCGACGTAATCCTGGACTACGAGGTAAACCCCAAGAGCGACCTCCCCCCTCTCCCACGGGTGGGCGTCGTGTTCAACGCGGAGAAGTCCCTGAA…	TraesCS3D02G495000	Glycosyl hydrolase family 1
Ta2	GGGCGCGGGGTGGTACATACGACGTACCAGATTACGCTCATATGACAAGTTTGTACAAAAAAGTTGGAACTGGTGACCATGTCCTCCCTGTGTTCACTGGGGAGTGTAAGGAATGCCCACATTGCAAGTCTGCGGAGAGCAACATGTGTGATCTGCTCAGGATCAACACCGACAGAGGTGTCATGATCGGGGATGGCAAGTCACGCTTCTCTATTGACGGGAAGCCGATTTACCATTTCGTAGGGACTTCCACCTTCAGTGAGTATACTGTCATGCATGTTGGTTGTGTTGCCAAGATCAACCCTGAGGCTCCCCTTGACAAAGTCTGTGTTCTTAGCTGTGGTATTTCCACTGGTCTTGGCGCATCCATTAATGTTGCAAAACCACCAAAGGGTTCGA…	TraesCS4D02G103000	Plant alcohol dehydrogenase
Ta3	GGGCCCGTCATACCATACGACGTACCAGATTACGCTCATATGACAAGTTTGTACAAAAAAGTTGGAGAGGCAGAGAACCCCACCCCGATCCAAACCGCCTCCGCCATCCCTGCCCCGCGACGACCGGATCCGCCTCTTTGACGGCCGGATCGGCCTCTCCCACATCAGCGGTCGTCGCCCCTGCTTTCCTACCTTCTTCTCCACCGACGGCCACCACCAGCGCCAAGCTCCACCCTCACCCTCATCTCCCCCATGCGCCGAACCCTTCCACCCCCACCTCGCGCGAGCTTCCCTCCCCTTCCTCCGACTACAACGCGTCGAGGTCGATGGGCACACTGGGGCTCACCTCGTCTACCCCCGTGCGGTCCACCCCGGCTCCACTGCAGCCCGCCCTCCCGG…	3B:501774402-501775056	AMP-binding; AMP-binding enzyme
Ta4	GGGGCCATACAGTACATACGACGTACCAGATTACGCTCATATGACAAGTTTGTACAAAAAAGTTGGAATTCCAACTTTTTTGTACAAAGTTGTCCCCTTCCAACTTTTTTGTACAAAGTTGTCCCCGAAAGGCGTCTTCGTACTCGCCTCTCTCCGCGCAACCGAGCCTTCGCCCTCCTCCTTCCCCATTTCGCCAGCGGCGCAGCCCACCAACCACCCCCACCCGCCGCCATGAGGGAGTGCATCTCGATCCACATCGGCCAGGCCGGCATCCAGGTCGGGAACGCGTGCTGGGAGCTCTATTGCCTCGAGCATGGCATTCAGCCTGATGGCCAGATGCCCGGTGACAAGACCGTTGGGGGAGGTGATGATGCTTTCAACACCTTCTTCAGCGAGACT…	TraesCS1B02G364500	Triticum aestivum alpha tubulin-2B (TUBA-2B) mRNA, complete cds
Ta5	GTGCCCATCGTACATACGACGTACCAGATTACGCTCATATGACAAGTTTGTACAAAAAAGTTGGAGCAAGAACAACTCTTAGGACAAAGCTGTATGAATCATTGGCTGATCAGTTGACCGATATTGTTGTGAATGCGGTCCTATGCATCCGCCAGAGTGATCAACCAATTGATCTTTTTATGGTGGAAATAATGCATATGCGCCACAAATTCGATGTCGACACACGTCTGATTGAGGGTCTGGTCCTTGACCATGGTTCTCGGCACCCTGACATGAAGCGCAGAGCAGAGAATTGTTACATCCTGACAGCTAATGTGTCACTGGAATACGAGAAAAGTGAAATCAATGCAGGATTCTTCTACTCAAACGCAGAACAAAGAGAAAAGATGGTTACTGCAG…	TraesCS6D02G383500	T-complex protein 1 subunit zeta 1
Ta6	GGGCCCGGGATCATACGACGTACCAGATTACGCTCATATGACAAGTTTGTACAAAAAAGTTGGAACAAATCGAGCCAACTCTACCCCTGAGCTGTTCACCGGCCAAGTAATTATGGATCCGTGCCCCAACTCATCTGGTACATCGTCCATCAATACCGCTCCATCGTCTCTAAGGCCCCTAACTATTAAGATGCTGCTTGATTCTTTCTTCGAGGACACTGAACGCTATCCATTAATCATCGACGGCATGCCAGTGTCATCGGTGGATCTGATAGGCATGGTCAGAAACAAATCACTCAGCATGGATCACTGCACGTTCGACCTATATGATGGCACTGGGTCCGTTAATGTATACTTCTGGTTTGATGGCCGTCAAGACTCCAAGGATGCTTGGTCGTT…	TraesCS7A02G476000	PREDICTED: replication protein A 32 kDa subunit B isoform X2 [Oryza sativa Japonica Group]
Ta7	GTGCCCATCGTACATACGACGTACCAGATTACGCTCATATGACAAGTTTGTACAAAAAAGTTGGAACAGCCTATACGGCTGGAAGGCAGTACCGTTGCTCGGACCACGGCTGCTCTTCTGTTGCAGCAGATCCCTCATACTGTCTGTGCACTTTCGGAAGCGACGGCGCAGCTGAGGCAGAATTTATGTTCTTTGATAGAGCTGCAAAGAGTGCTGTTGGGAAGCCACTCATGACTTTGATTTACCGCAAGTATCCTGGTTTCACAAGTGCGCTTGATCTGCCTTATATAGGAGGTGCTGATGTAGGCTTGCCTGTTGAAATTTCACGCCTTGTTACCAAGAAGTATAGACTTGTCGTTTCTATCTCCACCAAAAGCTTTCAGCCTGCAAGCACCCAGC…	TraesCS2B02G481300	replication factor A protein 1-like， mRNA
Ta8	TTGGCCATCGTACATACGACGTACCAGATTACGCTCATATGACAAGTTTGTACAAAAAAGTTGGAGATTCCGAAAGCGCACCTGTCAAAGCAAACGCGCTCGTGGAGAAAGCCAAAAGGTTTATCAAGGTAGACGTCGCGGACATAGTTTCAGTGTCCACGTGCTCCGATCTGACCCTGCCCCCTGGCGCCGGCCTTTGTATAAACACAACTCATGGGCCCGTGTTCTTGGTTGCTGATACCTGGGAGTCTCTCGATGGCTGGCTAGATGCGATACGTCTGGTGTACACCATATTTGCAAGAGGGAAGACCGATGTCCTGGCGGGCATCATCACCGGCTGATCAATGATGTCTGGTTGTATGTGTGACTAGCTGTGTCTGGACAGTGCGACATGTATAT…	TraesCS5A02G489100	Tetratricopeptide-like helical domain superfamily
Ta9	GTGGCCAGCATCATACGACGTACCAGATTACGCTCATATGACAAGTTTGTACAAAAAAGTTGGAGAGCAGGCAATTCTAAATGAGGCAGAAGAGCGAGCCCTTTATACACTAAAGCAGGCAATCCAAGAGGACCCAGATGATGCTGTTCAATGGCATCAGCTTGGCTTATACAATATGTGCACGACTCAGTTTAGTCGATCTGTAAATTTTCTCAAAGCTGCAATAGCTCGTTCCCCAGAATGCTGCTATGCTTGGTCTAATCTCGGTATTGCGTTGCAGTTATCGAATGATCCGTCCTCTGAAACTGTGTATAAACGGGCATTAGTGCTATCGTCCAGCCAGCAGTCGTACGCAATCCTCTCGAACATTGGGATCCTTTATCGGCAGCACAGGTTGTA…	TraesCS3D02G383400	Tetratricopeptide-like helical domain superfamily
Ta10	GTGCCAGCGTACATACGACGTACCAGATTACGCTCATATGACAAGTTTGTACAAAAAAGTTGGAAGCGACCCCGGGGTGTCGGCGTTCCCGGAGGGGGACAACATCTTCCAGTGGGTCGGCACCATCGACGGATCCGCCGCCACCGCGTACGAGGGCACCTCCTACCGCCTCGCGCTCGCCTTCCCCAGCGACTACCCCTACAAGCCGCCCAAGGTGCGGTTCGAGACCCCCTGCTTCCACCCCAACGTCGATAACCACGGCAACATCTGCCTCGACATCCTCCAGGACAAGTGGTCCTCCGCCTACGACGTCCGCACCATCCTCCTCTCCATCCAGAGCCTGCTCGGAGAGCCGAACAACGACTCCCCCCTGAACACACAGGCGGCCGCGCTCTGGGC…	TraesCS3A02G186500	ubiquitin-conjugating enzyme E2 20-like Mrna
Ta11	GTGCCATCATACATACGACGTACCAGATTACGCTCATATGACAAGTTTGTACAAAAAAGTTGGCCCCCCATCTTCTTCCTCCCCGCAACTCGCTGCTCCTCCCAGAACCGAAGCTCAGTCCCGCGGCCACGCAGAACAAAATGCAGCGAGCAATTCAAGCTATCGGATCACATGGCAGTGTGCTCAAATCTGCTGTCCTGCAACACATCAGTGTTGTGAAGCCTGCTATGCTGCCTGCTGTGTTCCCGCGCTTCATGTCAGTATCACCTGCTCAAATAGAGGAGAGTGGATTTGAGAGCAGCACCGTTGCAGATATTTTGAAGTCCAAAGGGAAGAGTGCTGATGGATCATGGCTCTGGTGCACCACTGATGACAGTGTCTATGATGCTGTCAAATCGA…	TraesCS4D02G066600	The CBS domain, named after human CBS, is a small domain originally identified in cystathionine beta-synthase and is subsequently found in a wide range of different proteins. CBS domains usually occur in tandem repeats. They associate to form a so-called Bateman domain or a CBS pair based on crystallographic studies in bacteria. The CBS pair was used as a basis for this cd hierarchy since the hum…
Ta12	GTGCCCAGCATACATACGACGTACCAGATTACGCTCATATGACAAGTTTGTACAAAAAAGTTGGCCCTCTTTCTCTCTCTCTCTCTCTCTCTTTCTCTGCAAACAAACAGGAGGCAAGGGAAGCAGAGCAAGGAGGAGGAAGAAGAAGTGAGCAAGCATCCATCCATCGATCCATCGACCGGGATGTCTTCCCCAAGCAAGCGCAGGGAGATGGATCTGATGAAGCTGTCTCTAGTCTCACCTACTTCATTCTTTGTATCTGATGCTTTTGTGAGGATTGTTTGATTCATGTTTAATAGCTAGCTTGCTTCTATTGAGTGGTCAGGATGATGAGCGATTACAAGGTGGACATGATCAACGACGGGATGCACGAGTTCTTCGTCCACTTCCACGGGCCCA…	TraesCS5B02G566100	radiata ubiquitin-conjugating enzyme E2-23 kDa mRNA
Ta13	GGGGCCCAGGCATACCATACGACGTACCAGATTACGCTCATATGACAAGTTTGTACAAAAAAGTTGGGAAAAAAAGAAAAGGGGAAAAATCGCATCAAACCCTCTTCCGCATCCTTCTCCTCGGTGGCTTCCGGTTCGTAAGGGGATCTCCGGCGGCGGCGGCGGCGATGGCCCGAAAGAGGAAGACGGACGCCGCACCGCGGTTGGACGAGGCCGACCGCACGCTCTACTCCAGCTTCTGTGGCGCCGCCAATTCCCTCTCCCAGCTATACTCCCAGGCCATGGCCCAGCAGAAGCTCTCCTTCCAGGCTGGCGAGCGGCACGCCCTCGAAAAGCTCCACCAATGGATCTTGAGGATGCATGATGAGGAGTCGAGGCTTACTGTTGCAGACATAATGT…	TraesCS3A02G211600	Uncharacterized protein
Ta14	GTGCCATACGTACATACGACGTACCAGATTACGCTCATATGACAAGTTTGTACAAAAAAGTTGGTGTATCTCTTGATGATACTATCATTCTAGATGGTGGAGGTGAAAGGCAACAGATAGAAGAGAGGTGTCAACAGCTTAGAGAATCACTCGAGAACAGCACCTCCATGTTCGACAAAGAAAAGGCTCAAGAGCGTTTATCAAAATTATCTGGAGGCGTTGCTATTCTCAAGATTGGTGGAGCTAGTGAAGCTGAAGTTGGTGAGAAAAAAGACAGGGTAACAGATGCTCTAAATGCTGCAAGGGCTGCTGTGGAGGAGGGTATTGTTCCAGGTGGTGGAGTTGCACTTTTATATGCCACCAAGGAGCTCGACAACATTAGCACATCGCATGAGGATG…	TraesCS1D02G365800	CPN60-like 2, mitochondria
Ta15	TGGCCCAGCAGACATACGACGTACCAGATTACGCTCATATGACAAGTTTGTACAAAAAAGTTGGCACACAAACTGCCGTCTCTCCCGGCGCCGCCGCCTCGACGGTGCCAGGGAACCCGGCGGCGCCCCCTCCTTCCTCTCCTCGCCGAATCCGTTTTCTACTCCTCCACGGTCCCTTCTTCATCACCGGGACGTTGACGCCCGGGCCCAGCGCACCGCCGCTCCTCTGCCACAGCGGCCAGGGTGCGTTGTTCCTCCAAGGCTAGTTGTTTGGTCCCCTTGCACCCGGTCGTTCAAAGCAAGGGTTGTTCGTCTCGATCTCTTAACTTACGAGAATACCAAGCGCAAGCGAAGAAGCAACGACATAGGATGCCTTAATGAAAACAAAAGTGCTAGCAA…	TraesCS4B02G338500	Trypsin_2; Trypsin-like peptidase domain
Ta16	TGCCAGATCATACGACGTACCAGATTACGCTCATATGACAAGTTTGTACAAAAAAGTTGGATCCAACTTTTTTGTACAAAGTTGTCCCCCTCAAAGCATCACAAGCGTCCCTCCCCCATCTTCTTCCTCCCCGCAACTCGCTGCTCCTCCCACAACCGAAGCTCAGTCCCGTGGCCACGCAGAACAAAATGCAGCGAGCAATTCAAGCTATCGGATCACATGGCAGTGTGCTCAAATCTGCTGTCCTGCAACACATCAGTGTTGTGAAGCCTGCTATGCTGCCCGCTGTGTTCCCACGCTTCATGTCAGTATCATCTGCTCAAATAGAGGAGAGTGGATTTGAGAGCAGCACTGTTGCAGACATTTTGAAGTCTAAAGGGAAGAGTGCCGATGGATCAT…	TraesCS4A02G247300	CBS domain-containing protein CBSX3, mitochondrial
Ta17	GTGGCCAGCGTACATACGACGTACCAGATTACGCTCATATGACAAGTTTGTACAAAAAAGTTGGACCCAAACCCTAGCTAGCCCCTCCCACCGTCCCTCCCTCAATCCAAATGGACGGCGACGGCGACGGCGACGGCGACGGCAGCCTCCGCTTCGACTTCGAGGACGACGTCGACGCTTCGAGCGCTGGATCCGGCTCCGCGTCCTCGGAAGCCCCCATCCTCGCCGTGGGAGGGCCGTCCCGTGGCCGCGGCCACGGAAGCATCGAAATGGACGGCGACGAGGACAGCCTCCGCTTCGACTTCGAGGACGGCCTCGACGCGGCCGGCGCTGGCACCGAATCCTCGGCCTGGCCCTTCGAAGCCCCCATCCCCTCCGCTGGAGGGCCGTCCCATGGCC…	TraesCS6A02G138900	zinc finger CCCH domain-containing protein 45-like
Ta18	GGCCCGGCAGTCATACGACGTACCAGATTACGCTCATATGACAAGTTTGTACAAAAAAGTTGGACTCGCCGCCGCCGCCGCCGCCGAGGACGACGACGACGACGATGTGGCGTTCGCGAGCTCGCGCTCTCCTCCTGCCCCGCTCGTCCGCCCCCAGTTCGGCACCGCCGCAGCAAAATCCACTCCGGAGCTTGGCCCGAGCCCCGCCCCCGCCGCCACGCCTTCTCTCCCGCTTCCTCTCCTCCTCCTCCTCCTCCCAGAAGGCCCCGCCGGCCGCCTCCCCTCCCTCCTCCTCCTCGCCCGGCGCCGCGCCCGGATCCGCTGCACCGCCGGCCTACACCGGAAACCTGAAGAAATCACTTGCAGGGTTGAGGAGAATTGATTTAGAAGGGTTACGGT…	TraesCS6B02G432700	50S ribosomal protein L13-like mRNA
Ta19	GTGCCAGGCAGTACATACGACGTACCAGATTACGCTCATATGACAAGTTTGTACAAAAAAGTTGGACAAGGTGTTGGTTCTTACTCCAAAGATCCTGTTAGCACACATTCAACCACAACCCGATCGTCGGTGTATTTTCTTGATGTGGATTGGAGTGAGCGTTTTTCCATATTATATCCGAGTCCTTATGCTGTTACATACTTATTTGATATTCAATTTTTTGGTGGTGGTGGCTTAATTTTTTTGCAGGTGGTTCCTTGAAGTTTTTGTTTGTTGAGAACCCAACTAAGAATTACCCATGGACTGGACATGTTGTTAAACCTTTCAAGCCATTTGATTTAGACGCTATGCACAAGTGTGCTGCTCGGCTTATTATCAATGCCTTTCCTGTTGAGGTTG…	1B:92309872-92310287	Uncharacterized protein
Ta20	GGGCCCAGGGCAATACATACGACGTACCAGATTACGCTCATATGACAAGTTTGTACAAAAAAGTTGGACCCCTCCCCTCCTCCTCCCCGCCGCCGCCGCCGCCGCCACCTCCTCTCCCCTCGCCCCAACCCCCATCACCGGCGAAGATGAAGACGATCCTGGCGTCGGAGACGATGGAGATCCCGGAGGAGGTGACCGTCAAGGTGTCCGCGAAGATGATCTCGGTGACGGGGCCGCGGGGCACGCTGACCCGCAACTTCAAGCACCTCAACCTCGACTTCCAGCTGCAGGAGGGCGGGCGCAAGCTCAAGGTGGACGCCTGGTTCGGCACCCGCAAGACCATGGCCGCCATCCGCACCGCCATCTCCCACGTCCAGAACCTCATCACCGGCGTCACCA…	TraesCS7D02G016500	60S ribosomal protein L9 mRNA
Ta21	GTGTTGAAAGAATTTCCTGAAGCTACAATTATGAGGCCGGCAACCCTTATTGGCACAGAAGATCGGATTTTGAACAGATGGGCAATGTATGCCAAAAATTGGGGTTTCCTCCCACTTTTTGGCGGTGGATCTACAAAGTTTCAGCCTGTTTATGTTGTGGATGTTGCGGCTGCCATTGTCAACTCCCTCAAGGATGATGGCACCAGCATGGGAAAGACCTATGAGCTTGGTGGACCAGATATTTACACTGTTCATGACCTGGCTGAAATGATGTTTGAAACAATACGCGAATATCCAAGATACGTGAATCTTCCTTTCCCTATTGCAAAGGCTATGGCTTCTCCAAGGGAAATGCTGCTAAACAAAGTGCCTTTTCCTCTACCGACTCCTTCCATTTTC…	TraesCS6A02G389100	NAD-dependent epimerase/dehydratase
Ta22	TGAACCATACGACGTACCAGAATTACGCTCATATGACAAGTTTTGTACAAAAAAGTTGGACCTACCTCCAAGCCCTCTTCAGTTTCGAAATCTTCTCAGAGGGATACCGGTCCAATAATAAAAAAACTGACTGTTAGCGGGATGCCTGAAAAGATTATAACTGCATACCAATCTGTACTTGATCAATATTTTGACGAAGACACAGCTTTAAACAAATGTAAGATTACAGTGAGTGTTTTGGAGAAGATGAATAAAGATGTAGATGAGGCTTGTACTAATGACATCCAGCAAGTGTCGTCACTGATATCCAACCTTCAAGAACAGGAAGCAATCCTGAAGCAGTGCATTGAGCAACTTGAAAGTGTTGATGCGGCAAGGATAACCCTGATCAGTAACCTA…	TraesCS5B02G139700	Select seq XM_020316696.1 PREDICTED: Aegilops tauschii subsp. tauschii regulation of nuclear pre-mRNA domain-containing protein 2-like (LOC109757858), transcript variant X2, mRNA 14
Ta23	GATCCATACGACGTACCAGATTACGCTCATATGACAAGTTTGTACAAAAAAGTTGGACCTCCTGCTAGAAAAAAGTTTTCTTTCCCCAAAGTCCGGCCAGCCAGGATGCCGGGCGCCGCCGTCGACGGGAGGAGCAGGGCTTCGCCGGACAAGGCCGACGAGGAGAGCGCCAAGAAGCCGCGGCTGGACCTGCCCGACGCCCACTCCGTGAAGCAAGAGCTCGTCGCTCCAGATGCGGCCGGAGGAGGAGACCCAGGGGGCATCGTCGCGGCGGCGGCGCCGTACATCCCGAGAGAGGAGCTCGCCGTGAGGATCGACAAGCGCCTGCTCCACTGCCCCCTCTGCACCCTCCCCTTCAAGCCCCCCGTCTTTCAGTGCAAGGCGGGGCACTTGGCCTGC…	TraesCS3B02G054200	PREDICTED: Aegilops tauschii subsp. tauschii E3 ubiquitin-protein ligase SINA-like 10 (LOC109738398), mRNA
Ta24	TCCATACGACGTACCGATTACGCTCATATGACAAGTTTGTACAAAAAAGTTGGAAACCCACTCCTAGACACTGATGATGAACACGAGCGAAGACAAGATCCAGTTCTGAATACAGAAGATAGCAGAGAGGTGGCTGATAACCAATTCCAAACACAAGGTCAACTTCGGGACACTGATATCCTGCTGGAAACAGAAAGCAGATCAACCCAAGAAGTTGGCATGAACAAACAGAACTCGTGCGTGCTCAGATGCTGGCAGCATATTTCAGAATTCTGGTCAATACCCAAGGAACAGCTGCGGACAGACCACGATCTTCTACCGGCACTGGCCATGTCAATTATTGAAAGTCTTGCTGGTGTTGACCAGGACAACTGTGTGGAGATCAGCAAAGCAGCTGAC…	TraesCS2A02G136900	uncharacterized LOC109767574
Ta25	ACCATACGACGTACCAGAATTACGCTCATATGACAAGTTTGTACAAAAAAGTTGGAACATCCATCCAGCCTCGTCGCCGGCGACCTCACCCGCCGCCGCAGCCGCCGCCGAAGATGCCGGTCAGGGTGGTCGACACCGCCACCCCTTCCTCGCAGTCCTCATCAGGACAAGAGGCAAATGCTGTGCAGCCGTCTCCTCCTAGCTGCTCACTCTTAACTGCTGGAAGATGTTTTGCAGGAACTCAGAATGTTTCAAGTTTACAAAAAGATGAAGCATGGAAAGTCAATGTTCGTATCCATGGTTGTGATATTGAACAGGGTTATTTATGTGGAACAATGGAGGCACTTAATGTTCCCTTAGCCGACACACCTGTGGTGACATTCTGGGAGGGGGAGATAG…	TraesCS3D02G060900	PREDICTED: Aegilops tauschii subsp. tauschii glucose-induced degradation protein 4 homolog (LOC109776921), mRNA
Ta26	ACCATACGACGTACCAGAATTACGCTCATATGACAAGTTTGTACAAAAAAGTTGGAAAGGAGGAACACTGTCCGCCTCTAATCCAGCAGAGGGACCAGGTGTACCTCGAGCTTTCGAAATCCTTGAAGGAGAAACACCGTGCAGAGCTAGTTGAGCAGAAGAAGGAGGAGCTGTACGAACTCCTCGCCAACGCCCACGCTAATTCCGCGGCCTCCTCGCTGGACAAGAATCTGCTCAAGGATCTCTCTACACAAATCAAGCCTAGACTAGAGGACCCCCAATGGTGCAAGATAACTAGAAACAAGAAGGTGACTGATTTGGCTGCGTCGGTGGTTATTCTTGCTACTTCTGCTCTCACTTACTGTGCCTTGACAGCTGGTCCTGAAATAGTAAAGTATG…	1D:490927053-490927466	uncharacterized protein LOC109782204
Ta27	ATACATACGACGTACCAGATTACGCTCATATGACAAGTTTGTACAAAAAAGTTGGCAGCAGCGGCCCCGAGGACACACTCACGCCTCACTCGCTCACAGTCACACTCCACACGCTGCCTGCCACTCCCCACTCCTCCGCAGCACTCACTGCCGCCCATGGCGTCCCGGATCTTGCTCCCGGCGCTCCTCCTCCTCGTCTGCTCGCCAATGCGGCGGCCGGGACGGACCAGTGGCTGTCCCAGTACGGCGACCTGTCCCGCCTCTTCCTCGCCGGCGACAGCGCGGGGGGCAACATCGCGCACAACCTGGCATTGCGCGCCGGGGAGGAGGGCCTGGACGGCGGCGCGAGGCTCAAGGGCGTGGCCCTCCTGGACCCCTACTTCCAGGGCCGGAGCGCGG…	TraesCS5D02G248700	PREDICTED: Aegilops tauschii subsp. tauschii probable carboxylesterase (LOC109778712), mRNA

## Sheet: Table S2
Supplementary Table1. Primer sequences used in this study.
Primer name	Sequence (5'-3')	Target vector	Enzyme site	Tm ℃	Amplified product (bp)	Function	Reference
AD-TaNDUFA9-F1	ccatggaggccagtgaattcCCTCCTCTTCCCTCCCCTCG	pGADT7	EcoRI/BamHI	60	1340	Yeast two-hybrid verification	in this study
AD-TaNDUFA9-R1	agctcgagctcgatggatccTCAGAACCGGGGGGCCACATCCGCG
AD-pTaNDUFA9-F1	ccatggaggccagtgaattcATGAGGCCGGCAACCCTTAT	pGADT7	EcoRI/BamHI	60	610		in this study
AD-pTaNDUFA9-R1	agctcgagctcgatggatccTCAGAACCGGGGGGCCACATCCGCG
AD-Ta21-F1	ccatggaggccagtgaattcATGAGGCCGGCAACCCTTAT	pGADT7	EcoRI/BamHI	60	791
AD-Ta21-R1	agctcgagctcgatggatccTCACCCTAGCAACGATCCGAT
BD-FgCWM1-F	tggccatggaggccgaattcATGAAGTTCTCCGCTGCTTG	pGBKT7	EcoRI/BamHI	60	1330		in this study
BD-FgCWM1-R	cgctgcaggtcgacggatccTTAAGCATCCTTCAGAAGAGGTAG
1300-TaNDUFA9-F	caaagcttgtcgacggatccCCTCCTCTTCCCTCCCCTCG	pCambia1300-bar-GFP	BamHI	60	1337	CO-IP assay	in this study
1300-TaNDUFA9-R	tcctcgcccttgctcaccatGAACCGGGGGGCCACAT
1300-PTaNDUFA9-F	caaagcttgtcgacggatccATGAGGCCGGCAACCCTTAT	pCambia1300-bar-GFP	BamHI	60	607		in this study
1300-PTaNDUFA9-R	tcctcgcccttgctcaccatGAACCGGGGGGCCACAT
PICH-FgCWM1-F	ttacaattatcgatacaatgTACCCATACGACGTCCCAGACTACGCT ATGAAGTTCTCCGCTGCTTG	PICH-86988	BsaI	60	1330		in this study
PICH-FgCWM1-R	ctcattaaagcaggacaagcTTAAGCATCCTTCAGAAGAGGTAG
C-TaNDUFA9-F	gtggatccatcgatagtactCCTCCTCTTCCCTCCCCTCG	pSPYCE-35s	Sa1I/KpnI	60	1337	Bific assay	in this study
C-TaNDUFA9-R	tatgggtacatcccgggagcGAACCGGGGGGCCACAT
C-pTaNDUFA9-F	gtggatccatcgatagtactATGAGGCCGGCAACCCTTAT	pSPYCE-35s	Sa1I/KpnI	60	607		in this study
C-pTaNDUFA9-R	tatgggtacatcccgggagcGAACCGGGGGGCCACAT
FgCWM1-N-SalΙ-F	gtggatccatcgatagtactATGAAGTTCTCCGCTGCTTG	pSPYNE-35s	Sa1I/KpnI	60	1337		in this study
FgCWM1-N-KpnI-R	ttttgctccatcccgggagcAGCATCCTTCAGAAGAGGTAG
TaGAPDH-F	AACTGTTCATGCCATCACTGCCAC			60	170	qPCR reference genes in 'Kronos'	in this study
TaGAPDH-R	AGGACATACCAGTGAGCTTGCCAT
TaAox-F	AACTTGTCATGGTAGATGCCTG			60	159
TaAox-R	CAGGACGAGCATAACCATTCTC
Fg-GAPDH-F	TGACTTGACTGTTCGCCTCGAGAA			60	153	qPCR reference genes in Fusarium graminearum	Zhang et a1., 2016
Fg-GAPDH-R	ATGGAGGAGTTGGTGTTGCCGTTA
RT-4520-F12	TGGACGGGAGTATGAAACAA			60	251	qPCR analysis the expression of TaNDUFA9	in this study
RT-4520-R12	TCCGATCTTCTGTGCCAATA
Rj-FgCWM1-F	GCTGGTGCCGAGGCTGTT			60	154	qPCR analysis the expression of FgCWM1	in this study
Rj-FgCWM1-R	GGTCATCGCAGGTGTTTCCA
163-TaNDUFA9-F	cttctgcaaagcttgtcgacCCTCCTCTTCCCTCCCCTCG	pJIT163	BamHI	60	1337	overexpression TaNDUFA9 in wheat protoplasts	in this study
163-TaNDUFA9-R	tcctcgcccttgctcaccatGAACCGGGGGGCCACAT
163-pTaNDUFA9-F	cttctgcaaagcttgtcgacATGAGGCCGGCAACCCTTAT	pJIT163	BamHI	60	607		in this study
163-pTaNDUFA9-R	tcctcgcccttgctcaccatGAACCGGGGGGCCACAT
C-4520-F	CAATGACTGCAATGCAAAATTTTCT			60	375	Mutant plant detection	in this study
C-4520-R	AGGTCTTTCCCATGCTGGTG
dCAPS-C4520-F10	tcaatgactgcaatgcaaaattttC		AluI	60	142	Mutant plant detection, the banding of ∆TaNDUFA9was reduced by 30bp after digested by AluI enzyme	in this study
dCAPS-C4520-R10	GAAGGTCGGAGTCAACGGATTccaaaaagtgggaggaaaGc
Ubi1899F	TTTAGCCCTGCCTTCATACGCT			60	600	Transgenic plant detection	Shan et al., 2014
Bar496R	GCTGCCAGAAACCCACGTCATG
32a-TaNDUFA9-F	tcggatccgaattcgagctcCCTCCTCTTCCCTCCCCTCG	pET-32(a+)	SacI/HindIII	60	1340	overexpression TaNDUFA9 in Escherichia coli	in this study
32a-TaNDUFA9-R	tcgagtgcggccgcaagcttTCAGAACCGGGGGGCCACATCCGCG
32a-TaNDUFA9-M-F	tcggatccgaattcgagctcCCTCCTCTTCCCTCCCCTCG	pET-32(a+)	SacI/HindIII	60	1340		in this study
32a-TaNDUFA9-M-R	tcgagtgcggccgcaagcttTCAGAACCGGGGGGCCACAT
