# Supplementary material for: FgCWM1 modulates TaNDUFA9 to inhibit SA synthesis and reduce FHB resistance in wheat
Source: BMC Biol. 2024 Sep 11;22:204. doi: 10.1186/s12915-024-02007-8 (PMC11389325; doi:10.1186/s12915-024-02007-8)
Supplement: Supplementary file 3 — Additional file 3: Supporting data values file. [file 12915_2024_2007_MOESM3_ESM.xlsx]

## Sheet: Sheet1
Figure 1b
n=3
	CK-1	CK-2	Fg-1	Fg-2	Fg-3
Repetition 1	1.91352	1.37975	6.68052	5.36596	4.91394
Repetition 2	1.83424	1.17303	3.18816	5.36596	4.91394
Repetition 3	1.16019	0.566788	6.89851	4.53288	4.91394
Figure 3b
n≤ 6
	CK	TaNDUFA9	∆Tandufa9
Repetition 1	3.13244	7.41343	2.52014
Repetition 2	2.89434	10.0669	5.65882
Repetition 3	5.34031	9.5829	4.10034
Repetition 4	6.89201	8.20198	4.77793
Repetition 5			3.30153
Repetition 6			5.10412
Figure 4d
n=3
	WT	OE-TaNDUFA9-14	OE-TaNDUFA9-18
Repetition 1	0.876435	1.83689	1.27289
Repetition 2	0.834438	1.65338	1.47926
Repetition 3	0.670635	1.58167	1.14176
Figure 4f
n=3
	WT	∆Tandufa9	OE-TaNDUFA9-14	OE-TaNDUFA9-18
Repetition 1	0.908176	0.823459	3.04519	1.66174
Repetition 2	0.913269	0.685962	1.83536	2.61493
Repetition 3	0.835741	0.93447	2.22488	1.42778
Figure 4g
n=3
	WT	∆Tandufa9	OE-TaNDUFA9-14	OE-TaNDUFA9-18
Repetition 1	1.89482	3.3903	5.52104	8.74927
Repetition 2	2.38629	2.04165	4.61058	4.64363
Repetition 3	2.17886	2.0119	5.29089	1.44778
Figure 6a
n=3
	Fg			∆Fgcwm1
	WT	∆Tandufa9	OE-TaNDUFA9-14	WT	∆Tandufa9	OE-TaNDUFA9-14
Repetition 1	1.95035	1.24679	5.65719	3.26052	1.79294	4.26056
Repetition 2	2.55666	1.14704	4.6049	2.56108	2.4061	5.95432
Repetition 3	2.13823	1.34407	5.59284	2.2581	1.23038	4.80711
Figure 6b
n=3
	Fg			∆Fgcwm1
	WT	∆Tandufa9	OE-TaNDUFA9-14	WT	∆Tandufa9	OE-TaNDUFA9-14
Repetition 1	11.2182	14.5144	7.98338	12.8984	6.3838	9.83756
Repetition 2	10.7942	12.5266	3.35202	12.5526	5.84932	11.3981
Repetition 3	10.5374	14.2564	9.72179	11.8415	5.30365	12.8628
Figure 6c
n=3
	Fg			∆Fgcwm1
	WT	∆Tandufa9	OE-TaNDUFA9-14	WT	∆Tandufa9	OE-TaNDUFA9-14
Repetition 1	6.30851	8.97102	6.21572	5.3599	6.97326	5.86722
Repetition 2	5.5614	6.96251	5.5872	5.43076	7.43208	6.98174
Repetition 3	6.36968	6.75535	5.63846	5.63846	8.85733	6.22178
Repetition 4			5.26104
